# Supplementary material for: Duchenne Muscular Dystrophy from Brain to Muscle: The Role of Brain Dystrophin Isoforms in Motor Functions
Source: J Clin Med. 2023 Aug 29;12(17):5637. doi: 10.3390/jcm12175637 (PMC10488491; doi:10.3390/jcm12175637)
Supplement: Supplementary file 1 [file jcm-12-05637-s001.zip]

Archive with 2 entries (2 files):
- Suppilimentaory Table S1.pdf
- Supplimentary Figure S1.pdf
